# Supplementary material for: Flow-dependent regulation of genome-wide mRNA and microRNA expression in endothelial cells in vivo
Source: Sci Data. 2014 Oct 28;1:140039. doi: 10.1038/sdata.2014.39 (PMC4411008; doi:10.1038/sdata.2014.39)
Supplement: Supplementary file 1 [file sdata201439-isa1.zip]

Archive with 3 entries (3 files):
- i_Investigation.txt
- s_jo.txt
- a_jo.txt
