# Supplementary material for: Flow-dependent regulation of genome-wide mRNA and microRNA expression in endothelial cells in vivo
Source: Sci Data. 2014 Oct 28;1:140039. doi: 10.1038/sdata.2014.39 (PMC4411008; doi:10.1038/sdata.2014.39)
Supplement: Supplementary file 1 [file sdata201439-isa1.zip › a_jo.txt]

Sample Name	Protocol REF	Protocol REF	Assay Name	Raw Data File	Comment[Data Repository]	Comment[Data Record Accession]	Comment[Data URL]	Protocol REF	Derived Data File	Comment[Data Repository]	Comment[Data Record Accession]	Comment[Data URL]
#mRNA
MousePool1	RNA collection	mRNA microarray	MousePool1	GSE20741_series_matrix.txt	GEO	GSM520561	http://www.ncbi.nlm.nih.gov/geo/query/acc.cgi?acc=GSE20741	Data analysis	GSM520561	GEO	GSM520561	http://www.ncbi.nlm.nih.gov/geo/query/acc.cgi?acc=GSE20741
MousePool2	RNA collection	mRNA microarray	MousePool2	GSE20741_series_matrix.txt	GEO	GSM520562	http://www.ncbi.nlm.nih.gov/geo/query/acc.cgi?acc=GSE20741	Data analysis	GSM520562	GEO	GSM520562	http://www.ncbi.nlm.nih.gov/geo/query/acc.cgi?acc=GSE20741
MousePool3	RNA collection	mRNA microarray	MousePool3	GSE20741_series_matrix.txt	GEO	GSM520563	http://www.ncbi.nlm.nih.gov/geo/query/acc.cgi?acc=GSE20741	Data analysis	GSM520563	GEO	GSM520563	http://www.ncbi.nlm.nih.gov/geo/query/acc.cgi?acc=GSE20741
MousePool4	RNA collection	mRNA microarray	MousePool4	GSE20741_series_matrix.txt	GEO	GSM520564	http://www.ncbi.nlm.nih.gov/geo/query/acc.cgi?acc=GSE20741	Data analysis	GSM520564	GEO	GSM520564	http://www.ncbi.nlm.nih.gov/geo/query/acc.cgi?acc=GSE20741
MousePool5	RNA collection	mRNA microarray	MousePool5	GSE20741_series_matrix.txt	GEO	GSM520565	http://www.ncbi.nlm.nih.gov/geo/query/acc.cgi?acc=GSE20741	Data analysis	GSM520565	GEO	GSM520565	http://www.ncbi.nlm.nih.gov/geo/query/acc.cgi?acc=GSE20741
MousePool6	RNA collection	mRNA microarray	MousePool6	GSE20741_series_matrix.txt	GEO	GSM520566	http://www.ncbi.nlm.nih.gov/geo/query/acc.cgi?acc=GSE20741	Data analysis	GSM520566	GEO	GSM520566	http://www.ncbi.nlm.nih.gov/geo/query/acc.cgi?acc=GSE20741
MousePool7	RNA collection	mRNA microarray	MousePool7	GSE20741_series_matrix.txt	GEO	GSM520567	http://www.ncbi.nlm.nih.gov/geo/query/acc.cgi?acc=GSE20741	Data analysis	GSM520567	GEO	GSM520567	http://www.ncbi.nlm.nih.gov/geo/query/acc.cgi?acc=GSE20741
MousePool8	RNA collection	mRNA microarray	MousePool8	GSE20741_series_matrix.txt	GEO	GSM520568	http://www.ncbi.nlm.nih.gov/geo/query/acc.cgi?acc=GSE20741	Data analysis	GSM520568	GEO	GSM520568	http://www.ncbi.nlm.nih.gov/geo/query/acc.cgi?acc=GSE20741
MousePool9	RNA collection	mRNA microarray	MousePool9	GSE20741_series_matrix.txt	GEO	GSM520569	http://www.ncbi.nlm.nih.gov/geo/query/acc.cgi?acc=GSE20741	Data analysis	GSM520569	GEO	GSM520569	http://www.ncbi.nlm.nih.gov/geo/query/acc.cgi?acc=GSE20741
MousePool10	RNA collection	mRNA microarray	MousePool10	GSE20741_series_matrix.txt	GEO	GSM520570	http://www.ncbi.nlm.nih.gov/geo/query/acc.cgi?acc=GSE20741	Data analysis	GSM520570	GEO	GSM520570	http://www.ncbi.nlm.nih.gov/geo/query/acc.cgi?acc=GSE20741
MousePool11	RNA collection	mRNA microarray	MousePool11	GSE20741_series_matrix.txt	GEO	GSM520571	http://www.ncbi.nlm.nih.gov/geo/query/acc.cgi?acc=GSE20741	Data analysis	GSM520571	GEO	GSM520571	http://www.ncbi.nlm.nih.gov/geo/query/acc.cgi?acc=GSE20741
MousePool12	RNA collection	mRNA microarray	MousePool12	GSE20741_series_matrix.txt	GEO	GSM520572	http://www.ncbi.nlm.nih.gov/geo/query/acc.cgi?acc=GSE20741	Data analysis	GSM520572	GEO	GSM520572	http://www.ncbi.nlm.nih.gov/geo/query/acc.cgi?acc=GSE20741
#miRNA
MousePool13	RNA collection	miRNA microarray	MousePool13	GSE52243_series_matrix.txt	GEO	GSM1261717	http://www.ncbi.nlm.nih.gov/geo/query/acc.cgi?acc=GSE52243	Data analysis	GSM1261717	GEO	GSM1261717	http://www.ncbi.nlm.nih.gov/geo/query/acc.cgi?acc=GSE52243
MousePool14	RNA collection	miRNA microarray	MousePool14	GSE52243_series_matrix.txt	GEO	GSM1261718	http://www.ncbi.nlm.nih.gov/geo/query/acc.cgi?acc=GSE52243	Data analysis	GSM1261718	GEO	GSM1261718	http://www.ncbi.nlm.nih.gov/geo/query/acc.cgi?acc=GSE52243
MousePool15	RNA collection	miRNA microarray	MousePool15	GSE52243_series_matrix.txt	GEO	GSM1261719	http://www.ncbi.nlm.nih.gov/geo/query/acc.cgi?acc=GSE52243	Data analysis	GSM1261719	GEO	GSM1261719	http://www.ncbi.nlm.nih.gov/geo/query/acc.cgi?acc=GSE52243
MousePool16	RNA collection	miRNA microarray	MousePool16	GSE52243_series_matrix.txt	GEO	GSM1261720	http://www.ncbi.nlm.nih.gov/geo/query/acc.cgi?acc=GSE52243	Data analysis	GSM1261720	GEO	GSM1261720	http://www.ncbi.nlm.nih.gov/geo/query/acc.cgi?acc=GSE52243
MousePool17	RNA collection	miRNA microarray	MousePool17	GSE52243_series_matrix.txt	GEO	GSM1261721	http://www.ncbi.nlm.nih.gov/geo/query/acc.cgi?acc=GSE52243	Data analysis	GSM1261721	GEO	GSM1261721	http://www.ncbi.nlm.nih.gov/geo/query/acc.cgi?acc=GSE52243
MousePool18	RNA collection	miRNA microarray	MousePool18	GSE52243_series_matrix.txt	GEO	GSM1261722	http://www.ncbi.nlm.nih.gov/geo/query/acc.cgi?acc=GSE52243	Data analysis	GSM1261722	GEO	GSM1261722	http://www.ncbi.nlm.nih.gov/geo/query/acc.cgi?acc=GSE52243
MousePool19	RNA collection	miRNA microarray	MousePool19	GSE52243_series_matrix.txt	GEO	GSM1261723	http://www.ncbi.nlm.nih.gov/geo/query/acc.cgi?acc=GSE52243	Data analysis	GSM1261723	GEO	GSM1261723	http://www.ncbi.nlm.nih.gov/geo/query/acc.cgi?acc=GSE52243
MousePool20	RNA collection	miRNA microarray	MousePool20	GSE52243_series_matrix.txt	GEO	GSM1261724	http://www.ncbi.nlm.nih.gov/geo/query/acc.cgi?acc=GSE52243	Data analysis	GSM1261724	GEO	GSM1261724	http://www.ncbi.nlm.nih.gov/geo/query/acc.cgi?acc=GSE52243
MousePool21	RNA collection	miRNA microarray	MousePool21	GSE52243_series_matrix.txt	GEO	GSM1261725	http://www.ncbi.nlm.nih.gov/geo/query/acc.cgi?acc=GSE52243	Data analysis	GSM1261725	GEO	GSM1261725	http://www.ncbi.nlm.nih.gov/geo/query/acc.cgi?acc=GSE52243
MousePool22	RNA collection	miRNA microarray	MousePool22	GSE52243_series_matrix.txt	GEO	GSM1261726	http://www.ncbi.nlm.nih.gov/geo/query/acc.cgi?acc=GSE52243	Data analysis	GSM1261726	GEO	GSM1261726	http://www.ncbi.nlm.nih.gov/geo/query/acc.cgi?acc=GSE52243
MousePool23	RNA collection	miRNA microarray	MousePool23	GSE52243_series_matrix.txt	GEO	GSM1261727	http://www.ncbi.nlm.nih.gov/geo/query/acc.cgi?acc=GSE52243	Data analysis	GSM1261727	GEO	GSM1261727	http://www.ncbi.nlm.nih.gov/geo/query/acc.cgi?acc=GSE52243
MousePool24	RNA collection	miRNA microarray	MousePool24	GSE52243_series_matrix.txt	GEO	GSM1261728	http://www.ncbi.nlm.nih.gov/geo/query/acc.cgi?acc=GSE52243	Data analysis	GSM1261728	GEO	GSM1261728	http://www.ncbi.nlm.nih.gov/geo/query/acc.cgi?acc=GSE52243
MousePool25	RNA collection	miRNA microarray	MousePool25	GSE52243_series_matrix.txt	GEO	GSM1261729	http://www.ncbi.nlm.nih.gov/geo/query/acc.cgi?acc=GSE52243	Data analysis	GSM1261729	GEO	GSM1261729	http://www.ncbi.nlm.nih.gov/geo/query/acc.cgi?acc=GSE52243
MousePool26	RNA collection	miRNA microarray	MousePool26	GSE52243_series_matrix.txt	GEO	GSM1261730	http://www.ncbi.nlm.nih.gov/geo/query/acc.cgi?acc=GSE52243	Data analysis	GSM1261730	GEO	GSM1261730	http://www.ncbi.nlm.nih.gov/geo/query/acc.cgi?acc=GSE52243
MousePool27	RNA collection	miRNA microarray	MousePool27	GSE52243_series_matrix.txt	GEO	GSM1261731	http://www.ncbi.nlm.nih.gov/geo/query/acc.cgi?acc=GSE52243	Data analysis	GSM1261731	GEO	GSM1261731	http://www.ncbi.nlm.nih.gov/geo/query/acc.cgi?acc=GSE52243
MousePool28	RNA collection	miRNA microarray	MousePool28	GSE52243_series_matrix.txt	GEO	GSM1261732	http://www.ncbi.nlm.nih.gov/geo/query/acc.cgi?acc=GSE52243	Data analysis	GSM1261732	GEO	GSM1261732	http://www.ncbi.nlm.nih.gov/geo/query/acc.cgi?acc=GSE52243
MousePool29	RNA collection	miRNA microarray	MousePool29	GSE52243_series_matrix.txt	GEO	GSM1261733	http://www.ncbi.nlm.nih.gov/geo/query/acc.cgi?acc=GSE52243	Data analysis	GSM1261733	GEO	GSM1261733	http://www.ncbi.nlm.nih.gov/geo/query/acc.cgi?acc=GSE52243
MousePool30	RNA collection	miRNA microarray	MousePool30	GSE52243_series_matrix.txt	GEO	GSM1261734	http://www.ncbi.nlm.nih.gov/geo/query/acc.cgi?acc=GSE52243	Data analysis	GSM1261734	GEO	GSM1261734	http://www.ncbi.nlm.nih.gov/geo/query/acc.cgi?acc=GSE52243
MousePool31	RNA collection	miRNA microarray	MousePool31	GSE52243_series_matrix.txt	GEO	GSM1261735	http://www.ncbi.nlm.nih.gov/geo/query/acc.cgi?acc=GSE52243	Data analysis	GSM1261735	GEO	GSM1261735	http://www.ncbi.nlm.nih.gov/geo/query/acc.cgi?acc=GSE52243
MousePool32	RNA collection	miRNA microarray	MousePool32	GSE52243_series_matrix.txt	GEO	GSM1261736	http://www.ncbi.nlm.nih.gov/geo/query/acc.cgi?acc=GSE52243	Data analysis	GSM1261736	GEO	GSM1261736	http://www.ncbi.nlm.nih.gov/geo/query/acc.cgi?acc=GSE52243
MousePool33	RNA collection	miRNA microarray	MousePool33	GSE52243_series_matrix.txt	GEO	GSM1261737	http://www.ncbi.nlm.nih.gov/geo/query/acc.cgi?acc=GSE52243	Data analysis	GSM1261737	GEO	GSM1261737	http://www.ncbi.nlm.nih.gov/geo/query/acc.cgi?acc=GSE52243
MousePool34	RNA collection	miRNA microarray	MousePool34	GSE52243_series_matrix.txt	GEO	GSM1261738	http://www.ncbi.nlm.nih.gov/geo/query/acc.cgi?acc=GSE52243	Data analysis	GSM1261738	GEO	GSM1261738	http://www.ncbi.nlm.nih.gov/geo/query/acc.cgi?acc=GSE52243
MousePool35	RNA collection	miRNA microarray	MousePool35	GSE52243_series_matrix.txt	GEO	GSM1261739	http://www.ncbi.nlm.nih.gov/geo/query/acc.cgi?acc=GSE52243	Data analysis	GSM1261739	GEO	GSM1261739	http://www.ncbi.nlm.nih.gov/geo/query/acc.cgi?acc=GSE52243
MousePool36	RNA collection	miRNA microarray	MousePool36	GSE52243_series_matrix.txt	GEO	GSM1261740	http://www.ncbi.nlm.nih.gov/geo/query/acc.cgi?acc=GSE52243	Data analysis	GSM1261740	GEO	GSM1261740	http://www.ncbi.nlm.nih.gov/geo/query/acc.cgi?acc=GSE52243
